# Supplementary material for: 14-3-3ε–dependent deubiquitination and translocation of NLRP3 activates the inflammasome during sepsis
Source: JCI Insight. 2026 Jan 9;11(1):e192970. doi: 10.1172/jci.insight.192970 (PMC12890513; doi:10.1172/jci.insight.192970)
Supplement: Supporting data values [file jciinsight-11-192970-s212.xlsx]

## Sheet: Figure1
Figure 1A			Figure 1B			Figure 1C			Figure 1D			Figure 1F
HC(n=20)	Sepsis(n=60)		14-3-3 ε	SOFA score		14-3-3 ε	IL-1b		14-3-3 ε	DH (U/L)			MOI	si-NC			si-14-3-3 ε
237.485	311.376		311.376	3		311.376	175.718		311.376	205		SA	5	128.528	96.6547	139.152	63.011	48.8453	68.3232
214.62	415.021		415.021	4		415.021	66.2594		415.021	235			10	277.268	312.683	296.746	144.464	156.859	137.381
183.854	935.727		935.727	14		935.727	690.335		935.727	621			15	684.534	711.095	649.119	477.36	415.384	397.677
291.11	980.932		980.932	17		980.932	194.746		980.932	564		PA	5	369.346	341.014	312.683	96.6547	256.019	218.834
279.821	418.241		418.241	3		418.241	102.157		418.241	519			10	971.39	916.498	1001.49	645.578	617.246	634.954
251.311	357.817		357.817	3		357.817	84.2088		357.817	296			15	1115.35	1240.54	1336.16	829.733	804.943	719.948
205.307	358.337		358.337	5		358.337	106.835		358.337	544
212.643	291.138		291.138	4		291.138	74.5713		291.138	294
195.989	580.272		580.272	8		580.272	155.228		580.272	1327		Figure 1H
219.134	365.082		365.082	7		365.082	91.2681		365.082	248			Time(h)	WT			14-3-3 ε KO
196.465	596.333		596.333	9		596.333	118.922		596.333	636		K+ 5mM	1	38.221	18.743	34.6795	52.3867	15.2016	31.1381
225.803	310.336		310.336	3		310.336	49.4012		310.336	298			2	47.0746	63.011	78.9475	64.7818	43.5331	61.2403
369.415	377.016		377.016	9		377.016	99.7079		377.016	271			4	54.1574	82.489	70.0939	82.489	66.5525	89.5718
335.888	336.799		336.799	9		336.799	84.4759		336.799	373		K+induction	1	240.083	256.02	279.039	100.196	126.757	116.133
382.547	359.892		359.892	11		359.892	80.768		359.892	349			2	158.63	176.337	190.503	38.221	66.5525	52.3867
326.385	820.04		820.04	15		820.04	181.56		820.04	230			4	206.439	259.561	229.105	68.3232	82.489	84.2597
290.063	403.549		403.549	5		403.549	87.5731		403.549	347
206.226	461.743		461.743	4		461.743	94.8867		461.743	346
194.371	672.174		672.174	13		672.174	114.475		672.174	542
139.77	357.297		357.297	8		357.297	85.1453		357.297	258			Figure 1J
152.669	360.727		360.727	4		360.727	112.657		360.727	395				WT			14-3-3 ε KO
137.97	914.265		914.265	15		914.265	268.086		914.265	537			Nig	768.011	781.857	927.578	183.151	210.845	255.352
118.192	901.254		901.254	12		901.254	101.867		901.254	395			ATP	586.684	633.829	622.126	362.499	431.733	334.476
241.684	467.417		467.417	7		467.417	98.5644		467.417	157			poly(dAdT)	568.552	621.301	705.371	604.817	837.244	885.049
239.448	744.192		744.192	17		744.192	238.104		744.192	601			Flagellin	655.918	603.169	626.247	649.324	672.402	697.129
171.554	366.3		366.3	4		366.3	115.237		366.3	312			Trans.LPS	555.365	743.284	766.362	708.668	647.676	606.466
191.459	944.148		944.148	17		944.148	685.062		944.148	3227
204.314	271.679		271.679	3		271.679	92.7918		271.679	356
233.659	338.357		338.357	7		338.357	113.716		338.357	378			Figure 1L
	360.857		360.857	3		360.857	31.5225		360.857	265				si-NC			si-14-3-3 ε
	336.182		336.182	9		336.182	105.07		336.182	349			Nig	380.632	357.554	388.874	154.798	167.986	125.127
	326.383		326.383	8		326.383	119.541		326.383	312			ATP	385.577	332.828	383.929	108.643	161.392	118.533
	520.6		520.6	3		520.6	255.261		520.6	267			poly(dAdT)	436.678	491.076	380.632	435.03	456.459	378.984
	279.464		279.464	5		279.464	95.5893		279.464	226			Flagellin	433.382	487.779	387.226	431.733	486.131	375.687
	761.049		761.049	11		761.049	570.826		761.049	184			Trans.LPS	430.085	371.566	374.038	428.436	482.834	372.39
	777.906		777.906	5		777.906	85.9514		777.906	508
	302.812		302.812	5		302.812	78.68		302.812	332
	784.885		784.885	15		784.885	77.3864		784.885	265
	267.53		267.53	4		267.53	105.216		267.53	369
	419.262		419.262	6		419.262	91.6826		419.262	253
	400.601		400.601	7		400.601	95.1675		400.601	344
	519.557		519.557	4		519.557	81.9523		519.557	270
	636.941		636.941	9		636.941	118.304		636.941	291
	551.734		551.734	5		551.734	97.8525		551.734	258
	455.573		455.573	3		455.573	87.4375		455.573	326
	708.109		708.109	16		708.109	155.713		708.109	374
	429.24		429.24	8		429.24	88.525		429.24	530
	493.639		493.639	16		493.639	128.515		493.639	301
	551.734		551.734	9		551.734	104.192		551.734	610
	592.379		592.379	7		592.379	46.5106		592.379	448
	333.949		333.949	7		333.949	79.0698		333.949	443
	460.389		460.389	8		460.389	105.363		460.389	303
	616.254		616.254	11		616.254	128.835		616.254	440
	425.952		425.952	8		425.952	49.7263		425.952	476
	505.792		505.792	9		505.792	179.721		505.792	195
	906.6		906.6	13		906.6	54.9228		906.6	293
	371.112		371.112	5		371.112	76.3578		371.112	300
	394.096		394.096	3		394.096	99.5647		394.096	385
	623.128		623.128	14		623.128	87.5731		623.128	887
	560.632		560.632	3		560.632	107.425		560.632	286

## Sheet: Figure3
Figure 3A
Helth	Sepsis
0.134643	0.354124
0.1344	0.38207
0.148899	0.410016
Figure 3B
Sham	CLP
0.217589	0.832272
0.23074	0.800799
0.203982	0.702112

## Sheet: Figure4
Figure 4B
WT	S194D	S194A
1.00202	1.31517	0.530321
0.958511	1.28307	0.46755
0.877012	1.08417	0.504471
Figure 4E
Con	Anisomycin
0.452143	0.70284
0.49454	0.772206
0.595714	0.928832
Figure 4F
LPS	LPS+SP600125
0.954733	0.797838
0.932298	0.652362
0.989017	0.655921
Figure4G
	WT			S194A
Anisomycin(-)	0.639841	0.709524	0.563801	0.454738	0.430614	0.411922
Anisomycin(+)	0.759388	0.760889	0.843573	0.418718	0.40857	0.390651
Figure4H
	WT			S194D
SP600125(-)	1.31189	1.44726	1.35029	0.674466	0.666928	0.592441
SP600125(+)	1.60906	1.73461	1.68375	1.59856	1.80269	1.49286

## Sheet: Figure6
Figure 6D
Distance	Red	Green		Distance	Red	Green		Distance	Red	Green
0.0294113	57.9757	174.036		0.0294113	98.5761	84.156		0.0294113	77.6318	197.845
0.0588225	23.0694	181.833		0.0588225	92.2008	62.795		0.0588225	74.3222	212.369
0.0882338	21.6094	182.359		0.0882338	87.4895	62.4646		0.0882338	73.4541	207.797
0.117645	18.8056	178.139		0.117645	84.6527	64.6195		0.117645	76.2721	177.063
0.147056	17.2101	170.207		0.147056	82.4142	67.245		0.147056	78.5021	161.404
0.176468	16.75	160.562		0.176468	80.9839	71.7367		0.176468	80.7692	163.961
0.205879	16.0417	151.502		0.205879	79.3147	78.6929		0.205879	84.564	173.289
0.23529	15.7778	148.111		0.23529	78.4661	85.8229		0.23529	91.6951	180.498
0.264701	16.8906	148.828		0.264701	75.3682	86.311		0.264701	95.2706	195.996
0.294113	19.0833	156.007		0.294113	72.0218	82.6668		0.294113	94.7505	220.555
0.323524	19.7917	165.127		0.323524	70.0241	80.2332		0.323524	92.3253	235.711
0.352935	19.25	167.75		0.352935	68.4632	82.5698		0.352935	94.3368	231.186
0.382346	17.4201	166.219		0.382346	68.7406	89.6826		0.382346	102.313	213.548
0.411758	13.3472	167.458		0.411758	70.8745	96.1196		0.411758	111.491	199.743
0.441169	10.6562	171.516		0.441169	74.0962	99.0129		0.441169	111.673	207.613
0.47058	10.7778	172.667		0.47058	77.5961	103.597		0.47058	105.266	227.824
0.499991	13.2413	169.719		0.499991	81.9786	114.999		0.499991	98.035	246.178
0.529403	14.6875	168.125		0.529403	85.4365	121.628		0.529403	101.284	246.913
0.558814	12.2049	170.795		0.558814	84.3995	116.778		0.558814	108.906	247.528
0.588225	8.97222	173.806		0.588225	81.8961	108.87		0.588225	118.856	248.246
0.617636	8.23438	172.359		0.617636	81.1907	104.563		0.617636	128.748	244.659
0.647048	8.68056	168.743		0.647048	80.6527	106.879		0.647048	138.715	231.076
0.676459	10.3281	165.502		0.676459	80.1732	109.517		0.676459	146.818	211.217
0.70587	9	165		0.70587	79.0527	108.519		0.70587	151.352	196.235
0.735281	7.37674	167.833		0.735281	81.3774	105.333		0.735281	153.223	208.126
0.764693	6.6875	171.326		0.764693	83.9062	104.49		0.764693	157.342	230.138
0.794104	8.26562	174.094		0.794104	85.561	106.381		0.794104	168.238	239.936
0.823515	10.3611	173.444		0.823515	82.0643	108.004		0.823515	183.359	230.837
0.852926	11.2031	168.96		0.852926	80.0868	105.393		0.852926	190.782	232.608
0.882338	9.625	164.875		0.882338	79.5021	99.908		0.882338	191.312	245.17
0.911749	7.20486	163.045		0.911749	79.4791	99.1926		0.911749	185.885	253.847
0.94116	7.22222	162.333		0.94116	78.3981	102.738		0.94116	178.766	244.86
0.970571	8.35938	163.875		0.970571	77.9456	107.848		0.970571	171.06	234.639
0.999983	10.2431	167.493		0.999983	80.1046	113.454		0.999983	166.693	230.144
1.02939	11.7483	171.123		1.02939	85.6404	112.44		1.02939	170.805	224.096
1.05881	13.5	170		1.05881	92.5236	108.842		1.05881	179.081	209.947
1.08822	13.9566	166.247		1.08822	97.6474	106.318		1.08822	181.491	192.344
1.11763	13.1597	158.986		1.11763	99.0586	107.171		1.11763	172.255	170.431
1.14704	10.9688	151.75		1.14704	100.374	111.969		1.14704	163.73	147.572
1.17645	10.7778	148.222		1.17645	102.174	120.457		1.17645	157.933	135.782
1.20586	13.1198	148.201		1.20586	103.774	130.87		1.20586	150.967	146.247
1.23527	13.5625	149.5		1.23527	105.975	139.82		1.23527	144.05	179.781
1.26468	10.6701	150.413		1.26468	109.116	145.382		1.26468	142.744	207.506
1.2941	10.3056	153.806		1.2941	112.167	147.686		1.2941	146.767	215.4
1.32351	15.2344	165.109		1.32351	113.13	142.044		1.32351	148.97	194.419
1.35292	22.0764	177.986		1.35292	113.583	136.42		1.35292	145.938	155.071
1.38233	28.4184	185.911		1.38233	113.415	134.185		1.38233	144.649	135.187
1.41174	35	186		1.41174	113.612	141.42		1.41174	148.873	140.596
1.44115	38.4531	176.083		1.44115	116.891	151.044		1.44115	153.199	157.18
1.47056	38.0625	165.507		1.47056	125.171	157.274		1.47056	154.925	167.434
1.49997	34.5	156.719		1.49997	137.644	156.635		1.49997	153.85	165.071
1.52939	31.6667	153.944		1.52939	152.866	150.308		1.52939	153.361	160.117
1.5588	30.7969	151.623		1.5588	167.098	143.23		1.5588	148.626	167.892
1.58821	34.375	149.688		1.58821	178.158	138.978		1.58821	144.377	176.584
1.61762	42.4618	148.123		1.61762	190.76	141.766		1.61762	144.513	171.242
1.64703	46.1111	144.222		1.64703	207.083	146.908		1.64703	156.746	152.492
1.67644	47.4844	141.969		1.67644	228.108	153.249		1.67644	180.938	149.995
1.70585	45.4097	144.701		1.70585	247.201	163.02		1.70585	203.783	167.521
1.73526	39.8316	153.467		1.73526	254.845	176.855		1.73526	214.441	182.025
1.76468	38.5	159.25		1.76468	255	194.622		1.76468	208.616	167.007
1.79409	39.8333	160.878		1.79409	255	204.791		1.79409	201.266	136.858
1.8235	42.6667	161.764		1.8235	254.942	205.531		1.8235	200.895	117.568
1.85291	45.2656	163.016		1.85291	254.419	205.073		1.85291	200.972	122.782
1.88232	46.1111	165.444		1.88232	254.987	210.938		1.88232	202.026	157.983
1.91173	42.8715	169.127		1.91173	254.471	224.218		1.91173	206.11	190.286
1.94114	39.625	171.812		1.94114	254.967	237.469		1.94114	210.269	204.564
1.97055	38.4201	176.667		1.97055	254.937	248.523		1.97055	207.181	193.297
1.99997	40.9444	182.083		1.99997	254.421	250.159		1.99997	190.934	169.438
2.02938	43.7188	188.547		2.02938	255	250.382		2.02938	176.856	158.93
2.05879	47.3056	193.986		2.05879	254.957	252.331		2.05879	173.336	169.092
2.0882	48.5833	199.087		2.0882	254.954	252.593		2.0882	182.041	177.954
2.11761	50	208		2.11761	254.87	248.63		2.11761	196.186	175.916
2.14702	52.7448	222.373		2.14702	254.365	241.446		2.14702	203.531	159.284
2.17643	52.6528	234.319		2.17643	254.375	232.425		2.17643	207.028	142.073
2.20584	50.0156	242.75		2.20584	254.567	221.934		2.20584	209.465	132.076
2.23526	45.0278	247		2.23526	250.52	209.808		2.23526	216.701	135.681
2.26467	44.474	247.752		2.26467	240.873	193.226		2.26467	221.856	150.176
2.29408	52.375	247.562		2.29408	223.503	179.017		2.29408	219.701	159.347
2.32349	66.0104	247.002		2.32349	208.312	171.618		2.32349	212.234	161.689
2.3529	69.2222	246.333		2.3529	200.574	171.695		2.3529	205.649	160.646
2.38231	66.7344	244.125		2.38231	202.052	164.638		2.38231	204.629	161.735
2.41172	63.7847	240		2.41172	209.452	145.866		2.41172	206.959	172.601
2.44113	64.7587	231.5		2.44113	217.956	132.679		2.44113	206.488	184.469
2.47055	63.25	217		2.47055	227.334	143.537		2.47055	202.17	198.034
2.49996	57.0156	197.212		2.49996	228.575	160.918		2.49996	199.787	206.641
2.52937	49.3125	175.431		2.52937	223.693	167.713		2.52937	202.799	207.765
2.55878	49.3125	159.797		2.55878	216.504	160.403		2.55878	208.958	199.205
2.58819	52.1111	149.667		2.58819	210.087	149.564		2.58819	220.203	185.631
2.6176	52.8698	144.717		2.6176	201.532	149.973		2.6176	231.753	186.874
2.64701	49.0625	142.562		2.64701	189.51	160.978		2.64701	244.443	203.288
2.67642	43.1233	144.127		2.67642	176.183	171.525		2.67642	252.271	216.015
2.70584	36.9722	147.167		2.70584	165.941	172.21		2.70584	255	219.222
2.73525	31.9844	152.125		2.73525	160.751	169.067		2.73525	255	223.905
2.76466	28.2292	158.153		2.76466	158.479	168.09		2.76466	254.904	233.491
2.79407	24.6233	160.332		2.79407	156.629	170.06		2.79407	254.541	228.312
2.82348	23	158		2.82348	152.32	168.173		2.82348	254.852	213.068
2.85289	27.25	149.293		2.85289	148.387	166.003		2.85289	255	211.873
2.8823	32.6458	140.583		2.8823	148.2	167.015		2.8823	254.373	231.261
2.91171	35.7656	132.109		2.91171	147.431	168.268		2.91171	254.172	242.569
2.94113	35.0278	126.472		2.94113	143.473	164.775		2.94113	254.385	238.351
2.97054	30.1701	121.253		2.97054	137.808	157.96		2.97054	254.999	220.576
2.99995	25.125	117.562		2.99995	134.498	151.809		2.99995	254.614	215.401
3.02936	21.1701	114.168		3.02936	133.251	144.928		3.02936	252.657	222.932
3.05877	20.1111	110		3.05877	134.8	134.423		3.05877	250.551	233.378
3.08818	21.0781	107.203		3.08818	138.178	125.491		3.08818	252.045	233.21
3.11759	20.8958	103.84		3.11759	141.201	126.423		3.11759	251.433	220.197
3.147	18.3281	103.043		3.147	143.833	131.677		3.147	246.713	207.72
3.17642	15.5	104.25		3.17642	144.587	133.642		3.17642	232.646	215.502
3.20583	14.5469	104.373		3.20583	147.252	125.728		3.20583	219.984	231.165
3.23524	18.3542	104.993		3.23524	151.215	114.317		3.23524	211.065	243.233
3.26465	20.875	103.359		3.26465	153.861	103.416		3.26465	202.202	253.381
3.29406	23.1111	102.556		3.29406	152.728	101.433		3.29406	188.794	254.909
3.32347	24.0851	102.96		3.32347	148.092	106.98		3.32347	176.047	248.968
3.35288	26.0625	102.812		3.35288	143.576	116.65		3.35288	167.301	234.988
3.38229	28.3368	103.458		3.38229	142.789	130.123		3.38229	170.883	229.809
3.41171	29.5833	103.056		3.41171	146.907	140.634		3.41171	182.351	238.178
3.44112	25.4219	100.281		3.44112	154.272	145.892		3.44112	192.033	238.568
3.47053	21.4514	99.0278		3.47053	164.163	144.235		3.47053	196.87	222.091
3.49994	21.6684	100.207		3.49994	172.766	135.607		3.49994	199.573	203.267
3.52935	24	100		3.52935	177.606	126.741		3.52935	203.36	187.691
3.55876	24	94.9531		3.55876	179.853	118.473		3.55876	207.331	179.701
3.58817	22.6458	85.1597		3.58817	178.338	112.206		3.58817	210.302	183.835
3.61758	19.25	73.6719		3.61758	175.473	107.611		3.61758	216.249	186.574
3.647	20.6667	67.9167		3.647	170.386	105.08		3.647	227.753	184.72
3.67641	27.2517	70.7465		3.67641	163.277	104.348		3.67641	241.921	175.658
3.70582	36.125	74.8125		3.70582	158.563	100.854		3.70582	250.094	163.237
3.73523	46.3368	77.9115		3.73523	155.759	97.4917		3.73523	250.706	159.183
3.76464	49.6667	82.6667		3.76464	154.141	97.3468		3.76464	245.222	165.92
3.79405	52.125	91.0469		3.79405	154.672	102.571		3.79405	238.919	177.792
3.82346	60.1042	98.4097		3.82346	156.496	106.811		3.82346	238.827	176.119
3.85287	71.1719	101.332		3.85287	157.528	106.612		3.85287	243.817	166.936
3.88229	73.5	106		3.88229	149.085	98.8718		3.88229	247.399	163.354
3.9117	69.9358	113.752		3.9117	136.902	90.8493		3.9117	244.391	165.19
3.94111	66.6597	123.757		3.94111	128.166	88.5972		3.94111	235.549	175.508
3.97052	72.625	128.75		3.97052	126.711	95.4985		3.97052	226.264	189.238
3.99993	77.7778	132.222		3.99993	128.775	100.472		3.99993	223.961	190.086
4.02934	77.6406	134.035		4.02934	132.258	105.657		4.02934	218.318	177.444
4.05875	76.3125	132.5		4.05875	135.314	116.52		4.05875	208.411	155.468
4.08816	81.8003	127.582		4.08816	136.649	138.913		4.08816	201.912	148.567
4.11758	90.5833	122.361		4.11758	139.565	156.916		4.11758	201.201	165.666
4.14699	99.1719	120.266		4.14699	143.238	169.367		4.14699	203.26	176.872
4.1764	110.868	120.535		4.1764	145.393	180.803		4.1764	203.063	174.276
4.20581	125.043	122.964		4.20581	147.589	190.487		4.20581	199.953	182.075
4.23522	138	125		4.23522	150.844	204.23		4.23522	197.807	200.252
4.26463	135.491	124.38		4.26463	155.234	215.324		4.26463	198.289	208.448
4.29404	125.951	125.938		4.29404	161.956	204.657		4.29404	207.088	183.863
4.32345	111.906	128.625		4.32345	164	182.73		4.32345	216.919	168.362
4.35287	112.556	126.5		4.35287	163.398	168.488		4.35287	224.942	178.178
4.38228	129.205	118.8		4.38228	161.285	172.838		4.38228	224.103	211.486
4.41169	148.875	114.062		4.41169	159.342	178.454		4.41169	218.778	238.594
4.4411	164.281	114.8		4.4411	159.2	179.197		4.4411	219.311	249.217
4.47051	167.667	109.444		4.47051	160.709	183.017		4.47051	228.424	240.997
4.49992	166.641	101.609		4.49992	161.908	201.782		4.49992	241.123	221.819
4.52933	165.354	97.1181		4.52933	165.219	216.826		4.52933	250.743	211.959
4.55874	170.047	100.925		4.55874	169.279	220.756		4.55874	254.931	210.865
4.58816	181.5	103.25		4.58816	170.728	217.796		4.58816	255	215.985
4.61757	197.365	103.175		4.61757	165.514	219.25		4.61757	254.326	210.162
4.64698	211.708	103.618		4.64698	162.808	222.866		4.64698	254.024	200.159
4.67639	217.531	106.656		4.67639	166.193	225.357		4.67639	254.766	193.481
4.7058	214.667	109.111		4.7058	170.055	231.393		4.7058	254.91	197.868
4.73521	204.951	107.663		4.73521	169.495	239.051		4.73521	254.57	199.485
4.76462	185	100.875		4.76462	166.695	235.795		4.76462	254.903	195.178
4.79403	171.424	95.7083		4.79403	164.991	219.938		4.79403	255	193.068
4.82345	173.389	93.0556		4.82345	158.924	206.148		4.82345	254.903	199.431
4.85286	198.062	94.5312		4.85286	148.33	204.338		4.85286	255	201.897
4.88227	219.549	98.1597		4.88227	138.128	213.803		4.88227	255	196.117
4.91168	226.24	100.292		4.91168	134.199	219.034		4.91168	255	193.087
4.94109	225	101		4.94109	133.958	216.737		4.94109	254.456	200.407
4.9705	225.118	95.3333		4.9705	131.787	208.271		4.9705	252.331	208.95
4.99991	222.542	89.8403		4.99991	127.59	203.047		4.99991	246.943	213.836
5.02932	216.766	86.2656		5.02932	121.374	203.722		5.02932	241.992	221.909
5.05874	216.028	88.3611		5.05874	116.976	203.285		5.05874	241.117	240.303
5.08815	220.085	94.4167		5.08815	115.492	192.035		5.08815	242.741	252.769
5.11756	226.375	101.688		5.11756	116.368	179.658		5.11756	244.428	254.526
5.14697	231.747	108.623		5.14697	114.981	172.499		5.14697	243.223	253.193
5.17638	227.556	118.111		5.17638	114.043	170.425		5.17638	236.995	241.765
5.20579	223.828	132.281		5.20579	113.1	177.858		5.20579	234.814	237.995
5.2352	230.826	150.84		5.2352	113.169	184.794		5.2352	240.218	233.415
5.26461	244.019	167.043		5.26461	113.389	192.384		5.26461	243.098	223.303
5.29403	243	175.75		5.29403	114.568	204.817		5.29403	238.266	204.386
5.32344	230.448	179.21		5.32344	116.975	224.988		5.32344	236.137	181.768
5.35285	216.458	177.174		5.35285	119.271	235.099		5.35285	238.246	168.303
5.38226	213.031	171.141		5.38226	121.457	226.994		5.38226	242.176	165.404
5.41167	209.333	162.778		5.41167	121.782	217.344		5.41167	240.057	170.69
5.44108	198.974	152.009		5.44108	119.933	218.489		5.44108	225.939	195.17
5.47049	186.312	137.812		5.47049	118.664	225.325		5.47049	209.957	231.449
5.4999	181.174	127.793		5.4999	118.013	225.738		5.4999	199.593	254.455
5.52932	177.472	118.861		5.52932	118.656	221.61		5.52932	208.799	252.709
5.55873	166.109	110.391		5.55873	118.083	232.326		5.55873	224.289	246.132
5.58814	153.694	102.243		5.58814	116.412	245.893		5.58814	237.776	239.201
5.61755	147.21	95.5417		5.61755	115.598	249.847		5.61755	242.04	225.111
5.64696	146	92		5.64696	113.942	247.418		5.64696	237.263	203.963
5.67637	151.578	94.8333		5.67637	111.483	246.68		5.67637	231.228	204.263
5.70578	154.875	97.9097		5.70578	109.263	251.159		5.70578	226.035	224.862
5.73519	153.188	99.875		5.73519	108.568	253.451		5.73519	229.586	237.062
5.76461	146.222	99.1667		5.76461	108.507	254.906		5.76461	235.329	214.65
5.79402	133.708	97.5781		5.79402	107.117	255		5.79402	232.749	202.899
5.82343	120.75	92.625		5.82343	104.715	254.339		5.82343	214.854	220.095
5.85284	108.708	84.5382		5.85284	103.234	251.888		5.85284	200.379	225.335
5.88225	106.667	80.6667		5.88225	102.303	249.723		5.88225	197.209	195.118
5.91166	108.656	79.7031		5.91166	101.682	250.962		5.91166	198.394	155.442
5.94107	116.924	78.8264		5.94107	101.696	252.412		5.94107	195.082	135.796
5.97048	125.335	76.7899		5.97048	102.485	254.301		5.97048	187.477	138.761
5.9999	125.75	75.25		5.9999	104.816	252.746		5.9999	179.782	147.482
6.02931	119.589	74.7031		6.02931	108.346	241.059		6.02931	173.131	156.92
6.05872	109.938	75.1458		6.05872	111.385	224.941		6.05872	172.38	161.954
6.08813	105.016	73.125		6.08813	114.369	212.694		6.08813	174.591	165.547
6.11754	105.556	71.3333		6.11754	116.556	205.713		6.11754	179.281	167.772
6.14695	110.295	69.8785		6.14695	119.397	194.902		6.14695	179.248	170.26
6.17636	116.375	68.875		6.17636	122.59	181.984		6.17636	175.225	175.408
6.20577	120.413	68.5417		6.20577	126.148	169.527		6.20577	173.781	185.594
6.23519	119.806	67.6667		6.23519	130.464	160.879		6.23519	184.394	197.828
6.2646	114.109	66.25		6.2646	135.048	151.871		6.2646	192.526	214.743
6.29401	104.931	65.5139		6.29401	134.741	144.75		6.29401	191.727	227.347
6.32342	98.25	66.3767		6.32342	130.703	138.647		6.32342	188.966	237.149
6.35283	94	68		6.35283	125.913	142.293		6.35283	197.067	244.945
6.38224	95.2101	70.8333		6.38224	125.996	152.962		6.38224	208.402	250.067
6.41165	100.271	72.4861		6.41165	128.742	166.879		6.41165	216.571	252.524
6.44106	108.156	72		6.44106	125.945	166.837		6.44106	215.162	254.643
6.47048	110.222	72		6.47048	116.9	152.176		6.47048	207.839	254.687
6.49989	107.502	72.5417		6.49989	114.169	139.262		6.49989	205.002	254.197
6.5293	102.5	72.9375		6.5293	118.456	132.622		6.5293	210.488	254.913
6.55871	98.1319	72.0816		6.55871	124.841	129.46		6.55871	214.032	251.743
6.58812	99.3333	70.8889		6.58812	129.682	124.197		6.58812	210.653	246.235
6.61753	104.234	67.4688		6.61753	132.306	116.787		6.61753	204.499	243.466
6.64694	109.236	61.3264		6.64694	133.927	110.231		6.64694	202.107	249.148
6.67635	110.122	55.0399		6.67635	134.667	106.303		6.67635	201.395	249.664
6.70577	104	52.5		6.70577	135.004	105.72		6.70577	200.579	247.062
6.73518	93.6337	51.3299		6.73518	138.277	107.109		6.73518	197.982	242.057
6.76459	82.0347	51.1528		6.76459	140.927	111.64		6.76459	194.902	246.595
6.794	75.2969	49.2031		6.794	142.497	118.628		6.794	187.017	252.699
6.82341	76.1111	45.6667		6.82341	142.037	127.649		6.82341	173.863	255
6.85282	81.3247	42.8368		6.85282	140.317	131.127		6.85282	160.74	255
6.88223	84.1875	41.125		6.88223	139.197	128.137		6.88223	198.574	255
6.91164	83.1215	41		6.91164	137.536	121.179
6.94106	81.9167	41.6111		6.94106	135.402	116.385
6.97047	83.9531	42.9688		6.97047	134.297	118.117
6.99988	99.7014	62.6389		6.99988	141.883	132.709

## Sheet: Figure7
Figure7A					Figure7B
Time after challenge(h)	14-3-3 ε f/f	14-3-3 ε f/Flyz cre	Sham		AST	WT					KO						Figure7G
30	1				sham	205.6	250.2	227.1	339.9	288.3	307.9	258.2	269.9	251.8	253.1		14-3-3 ε f/f	14-3-3 ε f/Flyz cre
30	1				CLP	624.9	538.4	836.5	367.3	690.1	324.6	242.3	438.4	391.3	322.1		13	6.34
36	1																10.6	7.05
36	1				ALT	WT					KO						21.5	4.31
36	1				sham	75.4	89.1	107.6	105.1	90.9	92.8	101.1	91.8	108	116.5		6.67	4.81
36	1				CLP	846.5	294.6	649.2	302.3	714	228.6	334.8	135.9	198.3	230.2		15.3	9.43
42	1
48	1
48	1				CK-MB	WT					KO
48	1				sham	263.8	419.1	373.7	332.8	381.5	266.3	219.2	324.8	283.4	219.2
48	1				CLP	593.3	1017.2	937.8	562	812.5	452.5	507.7	452.6	595.3	598.1
120	0
120	0				CREA	WT					KO
48		1			sham	9	9	8	9	8	11	8	11	9	11
54		1			CLP	34	50	36	15	27	18	9	15	10	12
54		1
54		1			UREAL	WT					KO
60		1			sham	11.2	16.3	22.3	23	24	19.4	28.3	18.8	15.6	10.8
72		1			CLP	33.7	36.9	46.1	30.4	42.1	26.1	20	18.3	34.5	23.9
120		0
120		0
120		0			Figure7H
120		0			IL-1B	WT					KO
120		0			sham	67.8	96	75.9			103.3	78.5	84
120		0			CLP	999.6	926.2	1010.9	1101.2	1146.4	705.9	457.4	564.7	728.5	824.5
120			0
120			0		LDH	WT					KO
120			0		sham	648	770	956	759	990	1081	1162	746	727	787
120			0		CLP	2418	1205	1939	1225	1737	938	853	939	966	816

## Sheet: Figure8
Figure8A				Figure8B						Figure8C
Time after challenge(h)	DMSO	BV02		AST			CK-MB			UREAL			UA
30	1			DMSO	BV02		DMSO	BV02		DMSO	BV02		DMSO	BV02
30	1			592.206	229.515		1248.94	643.253		32.8	9.8		236.8	117.9
30	1			496.942	436.257		807.306	641.008		38.8	12.7		272.9	124.3
30	1			708.744	339.178		1340.05	380.39		36.4	24.8		342.4	71.2
36	1			638.426	217.014		960.977	395.032		32.8	10.5		189.5	158.4
36	1			544.112	333.289		989.714	422.42		29.1	17.9		270.4	112.8
36	1
42	1			ALT			CREA
42	1			DMSO	BV02		DMSO	BV02
42	1			506.998	299.088		29	24		Figure8G			Figure8H(LDH)		Figure8H(IL-1B)
60	1			426.95	301.651		30	22		DMSO	BV02		DMSO	BV02	DMSO	BV02
120	0			676.62	311.973		40	19		6.33	4.43		1339	913	632.5	316.2
120	0			411.75	373.712		34	25		7.03	4.85		1478	743	881.7	372.7
36		1		488.276	363.811		45	23		6.53	5.02		1493	747	953.4	491.3
36		1								7.12	4.39		1540	815	841.5	508.3
48		1								4.89	3.47		1620	832	892.3	547.8
48		1								14.33	4.93
48		1
60		1
120		0
120		0
120		0
120		0
120		0
120		0
120		0

## Sheet: FigureS1
Figure S1E
1433+			MFI
HC	Sepsis		HC	Sepsis
90.3	69		10842	10812
60	84.4		10939	10800
64.8	75.3		9705	10501
82.3	79.5		10214	10603
53.8	54.5		10175	11007
Figure S1F
1433+			MFI
HC	Sepsis		HC	Sepsis
72.6	53		3183	3041
59.1	59.3		3141	3600
66.6	59.2		2827	3024
67.5	57.6		3107	3546
66	62.2		2945	3128

## Sheet: FigureS3
Figure S3B
AnnexinV+PI+
	14-3-3 ε f/f			14-3-3 ε f/Flyz cre
Mock	0.56	0.81	0.68	0.62	0.6	0.71
LPS+Nig	11.75	16.82	13.6	13.84	13.06	19.95
AnnexinV-PI+
	14-3-3 ε f/f			14-3-3 ε f/Flyz cre
Mock	1.09	1.45	1.43	1.41	0.92	0.83
LPS+Nig	18.11	25.87	23.13	18.56	16.43	24.46

## Sheet: FigureS4
NLRP3	0h	1	1	1.7411	1.28343	1.10957	2.11404
	3h	19.6983	13.737	13.9288	15.8895	19.0273	14.42
	6h	13.2691	17.5087	6.36429	13.3614	17.5087	16.1113
	12h	11.0043	8.33973	11.6318	11.0809	11.7127	12.4666
IL-1b	0h	1	1.49401	1.80002	1.97867	2.88306	1.5451
	3h	178.247	301.689	402.534	618.126	391.988	298.599
	6h	314.867	291.531	188.965	305.42	284.069	263.849
	12h	400.541	221.655	280.38	427.89	350.881	364.603
CASP1	0h	1	1.2		0.882703	0.888843
	3h	0.757858	0.779165		0.882703	0.840896
	6h	0.668964	0.692555		0.757858	0.68302
	12h	1.65864	1.51572		1.62451	1.67018
ASC	0h	1	1.1		1.06437	0.939523
	3h	0.959264	1.01396		1.11729	0.933033
	6h	0.840896	0.795536		0.920188	0.864537
	12h	1.69349	1.33793		1.34723	1.32869

## Sheet: Figure s6
		RNF125			Pellino2			FBXL2			Cblb			CUL1			March7			ARIK2
Mock	WT	1	0.83	1.7	0.97	1.03	1	1	1.05	0.89	0.99	1	1.09	0.9	1	1.05	1	1.29	0.96	1.04	1	0.95
	KO	1.69	0.76	0.89	0.67	0.91	0.85	1.19	1.19	1.56	0.91	0.74	0.93	1.06	1.31	0.98	1.28	0.94	1.41	0.66	1.03	0.76
lps+nig	WT	0.5	0.49	0.62	0.83	0.81	0.7	0.73	0.61	0.71	1.52	1.3	0.91	1.38	1.29	1.51	1.49	1.27	0.79	2.1	2.5	2.45
	KO	0.91	0.96	1.02	0.93	0.68	0.82	0.88	0.71	0.71	1.53	1.69	1.61	2.28	1.37	2.09	2.02	1.87	1.71	2.08	1.38	1.85
		USP7			USP47			BRCC3
Mock	WT	1.46731	0.711166	1	1.36	1	0.71	1.03	0.9	1
	KO	3.63195	0.96006	0.908234	1.46	1.43	1.31	1.09	1.04	0.9
lps+nig	WT	0.890034	0.977316	1.09084	1.72	1.51	1.4	0.87	0.63	0.51
	KO	1.361	1.74817	1.21401	2.73	2.66	2.88	1.13	1.4	0.97

[truncated: 3 more sheets: Figure s7, Figure s8, Figure s9]
